# Supplementary material for: Metabolite Profiling of Allium hookeri Leaves Using UHPLC-qTOF-MS/MS and the Senomorphic Activity of Phenolamides
Source: Nutrients. 2023 Dec 14;15(24):5109. doi: 10.3390/nu15245109 (PMC10747020; doi:10.3390/nu15245109)
Supplement: Supplementary file 1 [file nutrients-15-05109-s001.zip]

Archive with 1 entries (1 files):
- nutrients-2685794-supplementary.pdf
